# Supplementary material for: Curvature-Insensitive Transparent Surface-Enhanced Raman Scattering Substrate Based on Large-Area Ag Nanoparticle-Coated Wrinkled Polystyrene/Polydimethylsiloxane Film for Reliable In Situ Detection
Source: Molecules. 2024 Jun 20;29(12):2946. doi: 10.3390/molecules29122946 (PMC11206736; doi:10.3390/molecules29122946)
Supplement: Supplementary file 1 [file molecules-29-02946-s001.zip]

Archive with 1 entries (1 files):
- molecules-2963870-supplementary.pdf
